# Supplementary material for: Age-dependent appearance of SARS-CoV-2 entry sites in mouse chemosensory systems reflects COVID-19 anosmia-ageusia symptoms
Source: Commun Biol. 2021 Jul 15;4:880. doi: 10.1038/s42003-021-02410-9 (PMC8282876; doi:10.1038/s42003-021-02410-9)
Supplement: Supplementary file 4 — Supplementary Data 1 [file 42003_2021_2410_MOESM4_ESM.xlsx]

## Sheet: Figure 1
	Differential expression of the SARS-CoV-2 entry sites transcripts in the mouse chemosensory systems
	Figure 1; panel c: relative RNA-fold change, Ace2										Chemosensory systems:
	Chemosensory system	MOE	MOED	GG	VNO	SO	CV	Fu	Fo		MOE	Main olfactory epithelium
	qRT-PCR	0.922329	11.2076	38.371	3.97761	6.36501	14.2285	29.6967	9.84059		MOED	Main olfactory epithelium, dorsal
		1.01727	12.8841	34.5393	3.52791	5.63293	13.1163	54.1688	19.0063		GG	Grueneberg ganglion
		1.00987	14.2978	37.225	4.51886	6.80742	16.189	20.7772	30.4766		VNO	Vomeronasal organ
		1.05053	15.2831	38.6158	4.86485	7.3382	16.9489	41.1219	18.1525		SO	Septal organ of Masera
											CV	Circumvallate papillae
	Mean	1	13.4182	37.1878	4.22231	6.53589	15.1207	36.4411	19.369		Fu	Fungiform papillae
	SEM	0.0273582	0.886167	0.933403	0.294798	0.360784	0.880207	7.22856	4.24049		Fo	Foliate papillae
	n total	4	4	4	4	4	4	4	4
	Figure 1; panel c: relative RNA-fold change,Tmprss2
	Chemosensory system	MOE	MOED	GG	VNO	SO	CV	Fu	Fo
	qRT-PCR	0.95873	1.34734	2.28728	5.77408	14.1589	0.179147	0.0594193	0.0252223
		1.18452	4.71543	2.21433	4.81383	13.7988	0.154045	0.0656504	0.102742
		0.880197	4.59875	1.7317	5.26445	11.1017	0.184006	0.0353704	0.060916
		0.976552	5.44607	1.82578	4.8259	9.26526	0.151363	0.0903759	0.113711
	Mean	1	4.0269	2.01477	5.16957	12.0812	0.16714	0.062704	0.0756478
	SEM	0.0649704	0.912649	0.138423	0.227135	1.16031	0.0084114	0.0113002	0.020295
	n total	4	4	4	4	4	4	4	4

## Sheet: Figure 8
Age-dependent expression of SARS-CoV-2 entry site transcripts
	Figure 8; panel a: relative RNA-fold change, MOED, Ace2					Chemosensory systems:
	Age	0.5 M	5 M	20 M		MOED	Main olfactory epithelium, dorsal
	qRT-PCR	0.838048	2.0365	2.82217		CV	Circumvallate papillae
		1.17134	2.5365	2.47062		GG	Grueneberg ganglion
		0.915678	3.46647	3.30895
		1.07493	1.88197	4.43145		Ages:
						0.5 M	0.5 months
	Mean	1	2.48036	3.2583		5 M	5 months
	SEM	0.0754496	0.357147	0.427153		20 M	20 months
	n total	4	4	4
	Figure 8; panel b: relative RNA-fold change, CV, Ace2
	Age	0.5 M	5 M	20 M
	qRT-PCR	0.91349	5.87316	9.99792
		1.05962	7.58912	9.5899
		0.875945	8.81953	9.44901
		1.15094	5.8297	12.3138
	Mean	1	7.02788	10.3377
	SEM	0.0640389	0.724224	0.668928
	n total	4	4	4
	Figure 8; panel c: relative RNA-fold change, GG, Ace2
	Age	0.5 M	5 M	20 M
	qRT-PCR	1.01965	3.67358	8.91084
		0.864636	3.34517	6.12584
		0.6883	3.23255	4.08077
		1.42741	4.84639	4.26833
	Mean	1	3.77442	5.84645
	SEM	0.157731	0.369366	1.12089
	n total	4	4	4
	Figure 8; panel d: relative RNA-fold change, MOED, Tmprss2
	Age	0.5 M	5 M	20 M
	qRT-PCR	1.12779	8.16563	2.9893
		0.983941	3.87147	5.95096
		0.67622	1.75471	2.3142
		1.21205	1.68639	3.19532
	Mean	1	3.86955	3.61245
	SEM	0.117752	1.51918	0.801895
	n total	4	4	4
	Figure 8; panel e: relative RNA-fold change, CV, Tmprss2
	Age	0.5 M	5 M	20 M
	qRT-PCR	1.22346	24.3611	10.7447
		0.898738	13.7666	9.50937
		0.839357	6.75687	5.57005
		1.03845	5.81004	6.43866
	Mean	1	12.6737	8.06568
	SEM	0.0853773	4.28086	1.22938
	n total	4	4	4
	Figure 8; panel f: relative RNA-fold change, GG, Tmprss2
	Age	0.5 M	5 M	20 M
	qRT-PCR	0.960992	2.6777	1.85633
		1.91925	3.99872	3.34451
		0.803248	2.59333	2.49607
		0.316514	2.03606	2.94527
	Mean	1	2.82645	2.66054
	SEM	0.335708	0.415873	0.319204
	n total	4	4	4

## Sheet: Figure S1
	Semi-quantitative RT-PCR analysis of Ace2 and Tmprss2 in the mouse chemosensory systems
	Figure S; panel b: relative expression Ace2 / Gapdh										Chemosensory systems:
	Chemosensory system	MOE	MOED	GG	VNO	SO	CV	Fu	Fo		MOE	Main olfactory epithelium
	RT-PCR	7.13021	43.3821	85.3074	10.8556	16.3034	53.1957	114.154	106.815		MOED	Main olfactory epithelium, dorsal
		7.56371	59.2503	96.8225	16.6196	21.6772	71.4821	103.711	95.2133		GG	Grueneberg ganglion
		9.43268	79.1655	123.466	23.191	27.2339	74.7584	69.2353	74.9195		VNO	Vomeronasal organ
		3.95249	57.3331	94.4045	5.14322	21.249	72.9724	68.3196	71.4425		SO	Septal organ of Masera
											CV	Circumvallate papillae
	Mean	7.01977	59.7828	100	13.9524	21.6159	68.1021	88.8551	87.0977		Fu	Fungiform papillae
	SEM	1.13792	7.36521	8.20524	3.86931	2.23463	5.01372	11.7877	8.40655		Fo	Foliate papillae
	n total	4	4	4	4	4	4	4	4
	Figure S1; panel b: relative expression Tmprss2 / Gapdh
	Chemosensory system	MOE	MOED	GG	VNO	SO	CV	Fu	Fo
	RT-PCR	94.0528	100.663	85.4292	88.603	90.0038	13.1705	5.97322	7.45683
		83.6993	86.3456	87.2673	77.193	81.1134	21.7078	6.62568	7.61545
		75.4743	94.3834	84.3457	67.2757	96.7346	14.8773	9.56056	6.34978
		39.9898	85.5851	73.6563	104.745	132.148	45.6549	22.7862	7.74376
	Mean	73.3041	91.7444	82.6746	84.4542	100	23.8526	11.2364	7.29145
	SEM	11.7371	3.57765	3.06598	8.04549	11.1833	7.4978	3.92816	0.31933
	n total	4	4	4	4	4	4	4	4

## Sheet: Figure S6
Semi-quantitative RT-PCR analysis of age-dependent expression of Ace2 and Tmprss2
	Figure S6; panel d: relative expression Ace2 / Gapdh, MOED					Chemosensory systems:
	Age	0.5 M	5 M	20 M		MOED	Main olfactory epithelium, dorsal
	RT-PCR	28.7947	63.5888	116.168		CV	Circumvallate papillae
		29.4603	60.4064	119.486		GG	Grueneberg ganglion
		15.1448	74.5503	51.6911
		1.26001	30.6819	112.655		Ages:
						0.5 M	0.5 months
	Mean	18.665	57.3068	100		5 M	5 months
	SEM	6.6738	9.37769	16.1632		20 M	20 months
	n total	4	4	4
	Figure S6; panel d: relative expression Tmprss2 / Gapdh, MOED
	Age	0.5 M	5 M	20 M
	RT-PCR	28.0668	75.0586	93.022
		88.4227	126.668	120.631
		58.899	99.9119	66.4577
		60.848	98.3613	90.9926
	Mean	59.0591	100	92.7758
	SEM	12.3355	10.5513	11.0747
	n total	4	4	4
	Figure S6; panel e: relative expression Ace2 / Gapdh, CV
	Age	0.5 M	5 M	20 M
	RT-PCR	71.0126	75.1639	104.049
		65.4538	75.0544	110.036
		62.6554	76.4268	94.4128
		41.7652	59.1488	91.5027
	Mean	60.2218	71.4485	100
	SEM	6.39261	4.1117	4.28692
	n total	4	4	4
	Figure S6; panel e: relative expression Tmprss2 / Gapdh, CV
	Age	0.5 M	5 M	20 M
	RT-PCR	4.84022	48.0698	105.2
		17.5088	25.5882	47.0256
		60.0965	76.7525	107.598
		67.5938	50.598	140.176
	Mean	37.5098	50.2521	100
	SEM	15.4988	10.47	19.376
	n total	4	4	4
	Figure S6; panel f: relative expression Ace2 / Gapdh, GG
	Age	0.5 M	5 M	20 M
	RT-PCR	67.0297	79.1026	110.691
		65.8308	81.9215	117.616
		55.2253	97.7124	100.709
		51.1467	64.2886	70.9841
	Mean	59.8081	80.7563	100
	SEM	3.92053	6.84828	10.2755
	n total	4	4	4
	Figure S6; panel f: relative expression Tmprss2 / Gapdh, GG
	Age	0.5 M	5 M	20 M
	RT-PCR	15.0057	109.858	115.372
		57.2944	88.4576	79.3362
		72.0149	97.9931	97.834
		49.3639	95.2251	107.458
	Mean	48.4197	97.8835	100
	SEM	12.0861	4.4658	7.76528
	n total	4	4	4

## Sheet: Figure S7
Western-blot analysis of the age-dependent expression of ACE2
	Figure S6; panel a: relative expression ACE2/ACTIN, MOED					Chemosensory systems:
	Age	0.5 M	5 M	20 M		MOED	Main olfactory epithelium, dorsal
	RT-PCR	1.18156	1.49725	2.97946		CV	Circumvallate papillae
		0.713845	1.64668	3.20082		GG	Grueneberg ganglion
		1.24253
		0.862063				Ages:
						0.5 M	0.5 months
	Mean	1	1.57196	3.09014		5 M	5 months
	SEM	0.126721	N/A	N/A		20 M	20 months
	n total	4	2	2
						N/A	not applicable
	Figure S6; panel b: relative expression ACE2/ACTIN, CV
	Age	0.5 M	5 M	20 M
	RT-PCR	0.90118	4.40939	8.56513
		1.09882	4.9922	4.31895
				7.87609
	Mean	1	4.70079	6.92006
	SEM	N/A	N/A	1.31567
	n total	2	2	3
	Figure S6; panel c: relative expression ACE2/ACTIN, GG
	Age	0.5 M	5 M	20 M
	RT-PCR	0.733467	2.87293	2.86061
		1.26839	7.76015	4.47773
		0.998143	1.80019
	Mean	1	4.14443	3.66917
	SEM	0.154422	1.83419	N/A
	n total	3	3	2
